# Supplementary material for: Integration of Gold Nanoparticles into Crosslinker-Free Polymer Particles and Their Colloidal Catalytic Property
Source: Nanomaterials (Basel). 2023 Jan 19;13(3):416. doi: 10.3390/nano13030416 (PMC9920725; doi:10.3390/nano13030416)
Supplement: Supplementary file 1 [file nanomaterials-13-00416-s001.zip]

Archive with 1 entries (1 files):
- nanomaterials-2125910-supplementary.pdf
